# Supplementary material for: Distinct and diverse chromatin proteomes of ageing mouse organs reveal protein signatures that correlate with physiological functions
Source: eLife. 2022 Mar 8;11:e73524. doi: 10.7554/eLife.73524 (PMC8933006; doi:10.7554/eLife.73524)
Supplement: Source data 1. [file elife-73524-data1.zip]

Archive with 109 entries (106 files):
- crop_w.b/
- crop_w.b/heart_7.pdf
- __MACOSX/
- __MACOSX/crop_w.b/
- __MACOSX/crop_w.b/._heart_7.pdf
- crop_w.b/liver_2.pdf
- __MACOSX/crop_w.b/._liver_2.pdf
- crop_w.b/brain_4.pdf
- __MACOSX/crop_w.b/._brain_4.pdf
- crop_w.b/brain_5.pdf
- __MACOSX/crop_w.b/._brain_5.pdf
- crop_w.b/liver_3.pdf
- __MACOSX/crop_w.b/._liver_3.pdf
- crop_w.b/heart_6.pdf
- __MACOSX/crop_w.b/._heart_6.pdf
- crop_w.b/kindney_9.pdf
- __MACOSX/crop_w.b/._kindney_9.pdf
- crop_w.b/brain_18.pdf
- __MACOSX/crop_w.b/._brain_18.pdf
- crop_w.b/liver_1.pdf
- __MACOSX/crop_w.b/._liver_1.pdf
- crop_w.b/kidney_8.pdf
- __MACOSX/crop_w.b/._kidney_8.pdf
- crop_w.b/brain_7.pdf
- __MACOSX/crop_w.b/._brain_7.pdf
- crop_w.b/brain_6.pdf
- __MACOSX/crop_w.b/._brain_6.pdf
- crop_w.b/heart_5.pdf
- __MACOSX/crop_w.b/._heart_5.pdf
- crop_w.b/brain_19.pdf
- __MACOSX/crop_w.b/._brain_19.pdf
- crop_w.b/heart_1.pdf
- __MACOSX/crop_w.b/._heart_1.pdf
- crop_w.b/liver_4.pdf
- __MACOSX/crop_w.b/._liver_4.pdf
- crop_w.b/brain_2.pdf
- __MACOSX/crop_w.b/._brain_2.pdf
- crop_w.b/brain_3.pdf
- __MACOSX/crop_w.b/._brain_3.pdf
- crop_w.b/liver_5.pdf
- __MACOSX/crop_w.b/._liver_5.pdf
- crop_w.b/heart_2.pdf
- __MACOSX/crop_w.b/._heart_2.pdf
- crop_w.b/liver_7.pdf
- __MACOSX/crop_w.b/._liver_7.pdf
- crop_w.b/brain_1.pdf
- __MACOSX/crop_w.b/._brain_1.pdf
- crop_w.b/liver_6.pdf
- __MACOSX/crop_w.b/._liver_6.pdf
- crop_w.b/heart_3.pdf
- __MACOSX/crop_w.b/._heart_3.pdf
- crop_w.b/mESC_7.pdf
- __MACOSX/crop_w.b/._mESC_7.pdf
- crop_w.b/mESC_6.pdf
- __MACOSX/crop_w.b/._mESC_6.pdf
- crop_w.b/mESC_4.pdf
- __MACOSX/crop_w.b/._mESC_4.pdf
- crop_w.b/mESC_5.pdf
- __MACOSX/crop_w.b/._mESC_5.pdf
- crop_w.b/mESC_2.pdf
- __MACOSX/crop_w.b/._mESC_2.pdf
- crop_w.b/kidney_10.pdf
- __MACOSX/crop_w.b/._kidney_10.pdf
- crop_w.b/kidney_11.pdf
- __MACOSX/crop_w.b/._kidney_11.pdf
- crop_w.b/mESC_3.pdf
- __MACOSX/crop_w.b/._mESC_3.pdf
- crop_w.b/mESC_1
- __MACOSX/crop_w.b/._mESC_1
- crop_w.b/mESC_8.pdf
- __MACOSX/crop_w.b/._mESC_8.pdf
- crop_w.b/brain_12.pdf
- __MACOSX/crop_w.b/._brain_12.pdf
- crop_w.b/kidney_2.pdf
- __MACOSX/crop_w.b/._kidney_2.pdf
- crop_w.b/kidney_3.pdf
- __MACOSX/crop_w.b/._kidney_3.pdf
- crop_w.b/brain_13.pdf
- __MACOSX/crop_w.b/._brain_13.pdf
- crop_w.b/brain_11.pdf
- __MACOSX/crop_w.b/._brain_11.pdf
- crop_w.b/liver_8.pdf
- __MACOSX/crop_w.b/._liver_8.pdf
- crop_w.b/kidney_1.pdf
- __MACOSX/crop_w.b/._kidney_1.pdf
- crop_w.b/brain_10.pdf
- __MACOSX/crop_w.b/._brain_10.pdf
- crop_w.b/brain_14.pdf
- __MACOSX/crop_w.b/._brain_14.pdf
- crop_w.b/heart_8.pdf
- __MACOSX/crop_w.b/._heart_8.pdf
- crop_w.b/kidney_4.pdf
- __MACOSX/crop_w.b/._kidney_4.pdf
- crop_w.b/kidney_5.pdf
- __MACOSX/crop_w.b/._kidney_5.pdf
- crop_w.b/heart_9.pdf
- __MACOSX/crop_w.b/._heart_9.pdf
- crop_w.b/brain_15.pdf
- __MACOSX/crop_w.b/._brain_15.pdf
- crop_w.b/brain_17.pdf
- __MACOSX/crop_w.b/._brain_17.pdf
- crop_w.b/brain_8.pdf
- __MACOSX/crop_w.b/._brain_8.pdf
- crop_w.b/brain_9.pdf
- __MACOSX/crop_w.b/._brain_9.pdf
- crop_w.b/kidney_6.pdf
- __MACOSX/crop_w.b/._kidney_6.pdf
- crop_w.b/brain_16.pdf
- __MACOSX/crop_w.b/._brain_16.pdf
